# Supplementary material for: Genome-wide identification, phylogeny and expression analysis of the PME and PMEI gene families in maize
Source: Sci Rep. 2019 Dec 27;9:19918. doi: 10.1038/s41598-019-56254-9 (PMC6934449; doi:10.1038/s41598-019-56254-9)
Supplement: Supplementary file 2 — Supplementary information 2 [file 41598_2019_56254_MOESM2_ESM.xls]

## Sheet: Table S1
Table S1. The detailed information of maize PME and PMEI genes.
							Protein					In silico prediction		Best Hits in BLASTP	Colinear Orthologs in
	Name	subfamily	Gene Model	AS	Genebank Accession (NCBI)	Chromosomal Position	Length(aa)	MW(Da)	PI	signal peptide	transmembrane region	TargetP	WoLF PSORT	Arabidopsis	Oryza sativa	Sorghum bicolor	Setaria italica	Brachypodium distachyon
PME/PMEI genes	ZmPME1	1	GRMZM2G060400	T01	NM_001176054.1	Chr2: 183985910..183988519	630	68117	6.97	-	+	m_(TargetP)	cyto: 4.5, E.R.: 3.5, cyto_pero: 3, E.R._plas: 2.5, nucl: 2, mito: 2, vacu: 1	AT4G33230.1	LOC_Os09g26360	Sb02g025460	Si032329m.g	Bradi4g30980
	ZmPME2	1	GRMZM2G137676	T01	NM_001139321.1	Chr7: 120006864..120009317	623	67087.8	7.46	-	+	m_(TargetP)	cyto: 4.5, E.R.: 3.5, cyto_pero: 3, E.R._plas: 2.5, nucl: 2, mito: 2, vacu: 1	AT2G26450.1	LOC_Os09g26360	Sb02g025460	Si032329m.g	Bradi4g30980
	ZmPME3	1	GRMZM2G043415	T01	XM_008647844.2	Chr1: 209836298..209838478	630	68678.81	8.92	-	+	m_(TargetP)	cyto: 5, cyto_nucl: 4.33333, cyto_pero: 3.33333, nucl: 2.5, E.R.: 2.5, E.R._plas: 2.5, plas: 1.5, mito: 1, vacu: 1	AT3G05610.1	LOC_Os08g34910	Sb07g022100	Si015620m.g	Bradi3g37340
	ZmPME4	1	GRMZM2G314663	T01	NA	Chr9: 122382147..122387900	924	100809	9.43	-	+	S_(TargetP)	chlo: 3, mito: 3, plas: 2, E.R.: 2, nucl: 1, cyto: 1, vacu: 1, pero: 1	AT2G26450.1	LOC_Os03g28090	Sb01g033140	Si040154m.g	Bradi1g60380
	ZmPME5	1	GRMZM2G062996	T01	XM_008658424.2	Chr1: 69407933..69409972	590	64323.7	6.85	-	+	S_(TargetP)	chlo: 4, cyto: 3.5, cyto_nucl: 3, E.R.: 2, nucl: 1.5, mito: 1, vacu: 1, pero: 1	AT4G33230.1	LOC_Os03g28090	Sb01g033140	Si040154m.g	Bradi1g60380
	ZmPME6	1	GRMZM2G012328	T01	NM_001322852.1	Chr2: 42991909..42994023	562	61780.8	8.83	+	+	S_(TargetP)	chlo: 4, cyto: 4, extr: 4, nucl: 1, E.R.: 1	AT5G49180.1	LOC_Os04g38560	Sb06g018850	Si009724m.g	Bradi5g12300
	ZmPME7	1	GRMZM2G125356	T01	NM_001112017.2	Chr10: 122250862..122253051	563	61775.73	9.03	-	+	S_(TargetP)	vacu: 5, chlo: 2, extr: 2, golg: 2, nucl: 1, mito: 1, E.R.: 1	AT5G49180.1	LOC_Os04g38560	Sb06g018850	Si009724m.g	Bradi5g12300
	ZmPME8	1	GRMZM2G128549	T01	NM_001151905.1	Chr10: 144177414..144179985	728	78598.50	5.19	-	+	S_(TargetP)	vacu: 4, golg: 4, chlo: 2, extr: 2, nucl: 1, E.R.: 1	AT5G27870.1	LOC_Os04g54850	Sb06g030310	Si009788m.g	Bradi5g23550
	ZmPME9	1	GRMZM2G352359	T01	XM_008670573.2	Chr2: 6316002..6317978	621	67106.7	8.23	+	+	S_(TargetP)	extr: 5, chlo: 4, vacu: 2, cyto: 1, E.R.: 1, golg: 1	AT2G26450.1	LOC_Os04g54850	Sb06g030310	Si009788m.g	Bradi5g23550
	ZmPME10	1	GRMZM2G321870	T01	NM_001323628.1	Chr1: 47325849..47327885	566	62519.3	9.01	-	+	S_(TargetP)	extr: 6, vacu: 2, E.R.: 2, golg: 2, chlo: 1, plas: 1	AT3G05610.1	LOC_Os03g18860	Sb01g037900	NA	Bradi1g64860
	ZmPME11	1	GRMZM2G112984	T01	NM_001157850.1	Chr7: 174582127..174584270	566	61924.02	5.61	+	+	S_(TargetP)	extr: 6, golg: 3, chlo: 2, E.R.: 2, vacu: 1	AT3G05610.1	LOC_Os07g49100	Sb02g043780	Si032614m.g	Bradi1g16780
	ZmPME12	1	GRMZM2G158240	T01	NM_001154776.1	Chr2: 220811071..220813676	578	59918	6.57	-	+	_(TargetP)	E.R.: 4.5, cyto: 3, E.R._plas: 3, nucl: 2, vacu: 2, chlo: 1, mito: 1	AT3G59010.1	LOC_Os02g54190.1	Sb05g006610	Si026174m.g	NA
	ZmPME13	1	GRMZM2G008593	T01	NM_001350200.1	Chr5: 129258722..129261199	557	58359.6	9.17	+	+	S_(TargetP)	extr: 7, plas: 4, chlo: 1, vacu: 1, E.R.: 1	AT3G49220.1	LOC_Os02g18650	Sb04g011210	NA	NA
	ZmPME14	1	GRMZM2G017555	T01	NM_001137130.1	Chr8: 5330395..5332835	595	63698.8	8.84	+	-	_(TargetP)	chlo: 11, mito: 1, extr: 1, pero: 1	AT3G05620.1	LOC_Os01g15039	Sb03g009790	Si000786m.g	Bradi2g09090
	ZmPME15	1	GRMZM2G175499	T01	NM_001154097.1	Chr4: 62359341..62364922	559	58668.1	6.46	+	+	S_(TargetP)	chlo: 13, plas: 1	AT4G33220.1	LOC_Os08g34900	Sb07g022090	Si015000m.g	Bradi3g37340
	ZmPME16	1	GRMZM2G119864	T01	XM_008675770.2	Chr3: 56015476..56017264	573	60910.9	9.71	+	+	S_(TargetP)	vacu: 6, chlo: 4, mito: 2, extr: 2	AT4G02330.1	LOC_Os01g20980	Sb03g012820	NA	Bradi2g11850
	ZmPME17	1	GRMZM2G128682	T01	XM_008657949.2	Chr8: 86105858..86107886	574	60900.2	6.23	+	-	S_(TargetP)	vacu: 5, extr: 4, chlo: 3, mito: 1, E.R.: 1	AT4G02330.1	LOC_Os05g29790	Sb09g017920	NA	Bradi2g27930
	ZmPME18	1	GRMZM2G046618	T01	NM_001346555.1	Chr9: 11632550..11635276	599	61188.78	5.17	+	-	S_(TargetP)	chlo: 11, mito: 1, extr: 1, vacu: 1	AT2G26440.1	LOC_Os06g09340	Sb10g006230	Si006114m.g	Bradi1g46720
	ZmPME19	1	GRMZM2G136106	T01	NM_001153213.1	Chr3: 56283712..56285530	563	60094.2	8.81	+	+	S_(TargetP)	extr: 5, vacu: 4, golg: 2, chlo: 1, mito: 1, E.R.: 1	AT1G53830.1	LOC_Os01g21034	Sb03g012830	NA	Bradi2g11860
	ZmPME20	1	GRMZM2G025182	T01	XM_008655242.2	Chr7: 172777366..172780913	605	64826.33	9.42	+	-	S_(TargetP)	nucl: 12, extr: 2	AT4G02320.1	LOC_Os07g47830	Sb02g042780	Si029287m.g	Bradi1g17940
PME genes	ZmPME21	1	AC212451.4_FG009	FGT009	NA	Chr2: 218673731..218674578	186	20467.32	9.16	-	-	_(TargetP)	chlo: 8, mito: 3, cyto: 2, cysk_nucl: 1	AT3G05610.1	LOC_Os07g49100	Sb02g043780	Si032614m.g	NA
	ZmPME22	1	GRMZM2G167637	T01	NM_001346721.1	Chr3: 171938170..171941435	553	58908.6	6.49	+	+	S_(TargetP)	chlo: 6, mito: 6, plas: 1, vacu: 1	AT5G09760.1	LOC_Os01g65790	Sb03g041680	Si005458m.g	Bradi2g56820
	ZmPME23	2	GRMZM2G442593	T01	NA	Chr2: 218677464..218678115	149	16631.7	5.94	-	-	_(TargetP)	cyto: 7, cysk: 4, nucl: 1, mito: 1, golg: 1	AT5G53370.1	LOC_Os07g49100	Sb02g043780	Si032614m.g	Bradi1g16780
	ZmPME24	2	GRMZM2G404767	T01	NA	Chr5: 175682665..175685980	325	35772.8	7.66	-	-	_(TargetP)	nucl: 7, cyto: 4, plas: 1, cysk: 1, E.R._vacu: 1	AT3G49220.1	LOC_Os07g47830.1	NA	NA	NA
	ZmPME25	2	GRMZM2G393762	T01	NA	Chr2: 43261892..43265662	457	48623.3	5.27	-	-	_(TargetP)	cyto: 6, nucl: 4, chlo: 3, cysk: 1	AT3G29090.1	LOC_Os10g26680.1	NA	NA	NA
	ZmPME26	3	GRMZM2G019411	T01	NM_001157879.1	Chr1: 242490543..242493013	324	36115.06	8.23	-	-	_(TargetP)	cyto: 9, mito: 3.5, chlo_mito: 2.5, nucl: 1	AT3G29090.1	LOC_Os10g26680	Sb01g022290	Si036641m.g	Bradi3g24750
	ZmPME27	3	GRMZM2G123018	T01	NA	Chr7: 120453188..120454951	335	37471.76	8.3	-	-	S_(TargetP)	cyto: 6, chlo: 2, nucl: 2, cysk: 2, plas: 1, golg: 1	AT2G21610.1	LOC_Os10g26680.1	NA	NA	NA
	ZmPME28	3	GRMZM2G178916	T03	NM_001322506.1	Chr9: 151566388..151576052	1360	149322	5.92	-	-	_(TargetP)	chlo: 9, cyto: 3, nucl: 2	NA	LOC_Os03g07340	Sb01g045870	Si039580m.g	Bradi1g73720
	ZmPME29	3	GRMZM2G440016	T01	NA	Chr3: 183041647..183043419	249	27758.7	8.61	-	-	_(TargetP)	chlo: 5, nucl: 3, cyto: 2, cysk: 2, plas: 1, extr: 1	AT3G29090.1	LOC_Os10g26680.1	NA	NA	NA
	ZmPME30	4	GRMZM2G121278	T01	XM_008657638.2	Chr8: 37481853..37483299	337	36592.14	5.71	+	-	S_(TargetP)	chlo: 6, mito: 5, cyto: 2, extr: 1	AT3G24130.1	LOC_Os01g19440	NA	Si004903m.g	Bradi2g11470
	ZmPME31	4	GRMZM2G004927	T01	NM_001152964.1	Chr3: 228806966..228808514	346	37828.9	8.53	+	-	S_(TargetP)	chlo: 4, cyto: 3.5, mito: 3, cyto_nucl: 2.5, vacu: 1, E.R.: 1, golg: 1	AT3G17060.1	LOC_Os03g19610.1	Sb03g022950	Si004867m.g	NA
	ZmPME32	4	GRMZM2G318299	T01	XM_008655551.2	Chr7: 54346208..54348233	309	32794.6	5.69	-	-	_(TargetP)	chlo: 6, extr: 4, cyto: 2, mito: 2	AT2G36710.1	LOC_Os09g39760	Sb02g012560	NA	NA
	ZmPME33	4	GRMZM2G070913	T01	XM_020542603.1	Chr8: 145683005..145684805	331	35265.51	8.91	+	-	S_(TargetP)	extr: 7, vacu: 3, chlo: 2, mito: 1, E.R.: 1	AT2G21610.1	LOC_Os01g44340	Sb03g028930	Si004149m.g	Bradi2g44500
	ZmPME34	4	GRMZM2G422631	T01	BT034835.1	Chr1: 153364253..153366211	209	22494.6	8.99	+	-	S_(TargetP)	chlo: 6, extr: 3, vacu: 2, nucl: 1, mito: 1, golg: 1	AT2G21610.1	LOC_Os01g44340.1	NA	NA	NA
	ZmPME35	4	GRMZM2G455564	T01	XM_008664518.2	Chr10: 63795079..63797153	426	46795.7	5.64	-	-	S_(TargetP)	chlo: 12, nucl: 1, vacu: 1	AT1G05310.1	LOC_Os08g10604.1	Sb07g006050	Si015123m.g	Bradi3g17880
	ZmPME36	4	GRMZM2G162333	T02	NM_001310020.1	Chr2: 19888815..19891236	349	38392.4	8.99	+	-	S_(TargetP)	chlo: 12, cyto: 1, vacu: 1	AT5G47500.1	LOC_Os04g46740	Sb06g024730	Si012719m.g	Bradi5g17850
	ZmPME37	4	GRMZM2G043943	T01	XM_008651689.2	Chr6: 160528676..160530865	410	44191.2	9.56	+	-	S_(TargetP)	E.R.: 3, cyto: 2.5, chlo: 2, mito: 2, vacu: 2, cyto_nucl: 2, extr: 1, golg: 1	AT5G19730.1	LOC_Os05g44600	Sb09g026060	Si022230m.g	Bradi2g19420
	ZmPME38	4	GRMZM2G071339	T01	XM_008658252.2	Chr8: 124117598..124119598	387	42066.01	9.63	+	-	S_(TargetP)	chlo: 13, mito: 1	AT5G19730.1	LOC_Os05g44600	Sb09g026060	Si022230m.g	Bradi2g19420
	ZmPME39	4	GRMZM2G120779	T01	XM_008659018.2	Chr8: 174646183..174647926	395	43201	5.98	+	-	S_(TargetP)	golg_plas: 5, plas: 4.5, golg: 4.5, vacu: 2, mito: 1, extr: 1, E.R.: 1	AT5G19730.1	LOC_Os01g53990	Sb03g034250	Si004863m.g	Bradi2g49500
	ZmPME40	4	GRMZM2G177940	T01	NM_001174325.2	Chr3: 199319074..199321306	399	43427	9.08	+	-	S_(TargetP)	chlo: 5, mito: 5, cyto: 1.5, cyto_nucl: 1.5, vacu: 1, E.R.: 1	AT5G19730.1	LOC_Os01g53990	Sb03g034250	Si004863m.g	Bradi2g49500
	ZmPME41	5	GRMZM2G037411	T01	XM_008655112.2	Chr7: 164869387..164872639	366	39049.2	9.23	+	-	S_(TargetP)	chlo: 7, vacu: 5, mito: 1, extr: 1	AT5G55590.1	LOC_Os07g41650	Sb02g038910	Si030204m.g	Bradi1g21810
	ZmPME42	5	GRMZM2G382557	T01	XM_008662250.2	Chr1: 148522634..148525034	407	43968.3	8.83	+	-	S_(TargetP)	chlo: 11, mito: 1, extr: 1, pero: 1	AT5G55590.1	LOC_Os12g37660	Sb08g018360	Si024215m.g	Bradi4g04620
	ZmPME43	5	GRMZM2G431856	T01	NM_001150676.1	Chr4: 2054500..2055868	389	41857.8	9.2	+	-	S_(TargetP)	cyto: 4.5, cyto_nucl: 3.5, chlo: 3, pero: 2, nucl: 1.5, mito: 1, vacu: 1, golg: 1	AT5G19730.1	LOC_Os11g45720.1	Sb05g026816	Si027980m.g	Bradi4g09910
PMEI genes	ZmPMEI1	6	GRMZM5G891247	T01	XM_008676420.2	Chr3: 159522362..159523030	222	22193.96	8.64	+	+	S_(TargetP)	chlo: 4, vacu: 4, extr: 3, nucl: 2, mito: 1	AT5G64620.1	LOC_Os08g01670.1	NA	NA	NA
	ZmPMEI2	3	GRMZM2G482245	T01	NM_001138266.1	Chr2: 171082765..171084387	246	25559.9	4.7	+	-	S_(TargetP)	chlo: 11, mito: 2, extr: 1	AT3G47380.1	LOC_Os07g14340	Sb02g007550	Si032399m.g	Bradi1g53380
	ZmPMEI3	4	GRMZM2G462635	T01	NM_001148152.2	Chr6: 135110368..135111326	185	19691.8	9.58	+	+	S_(TargetP)	chlo: 12, extr: 2	AT3G36659.1	LOC_Os05g20570.1	Sb09g009790	NA	NA
	ZmPMEI4	8	GRMZM2G458349	T01	NM_001151189.2	Chr1: 295668690..295669825	227	23237.1	9.08	+	+	S_(TargetP)	chlo: 6, vacu: 4, extr: 2, nucl: 1, mito: 1	NA	LOC_Os03g61410	Sb01g002380	Si039779m.g	Bradi1g03100
	ZmPMEI5	5	GRMZM2G458200	T01	NA	Chr4: 35204177..35204728	183	19074.7	4.72	-	+	S_(TargetP)	extr: 13, vacu: 1	NA	LOC_Os08g04640.1	Sb07g003090	Si015364m.g
	ZmPMEI6	5	GRMZM2G457612	T01	XM_008651762.2	Chr6: 163926949..163927854	188	20407.6	8.24	+	+	S_(TargetP)	chlo: 12, extr: 2	AT5G64620.1	LOC_Os08g42890.1	NA	NA	NA
	ZmPMEI7	3	GRMZM2G451028	T01	NM_001156160.2	Chr1: 25261188..25262084	203	21219	4.28	+	+	S_(TargetP)	extr: 10, vacu: 3, E.R.: 1	AT1G53840.1	LOC_Os03g61510.1	NA	NA	NA
	ZmPMEI8	4	GRMZM2G439908	T01	XM_008676130.2	Chr3: 128855020..128856083	228	23384.1	7.54	+	-	S_(TargetP)	chlo: 7, extr: 6, cyto: 1	AT3G36659.1	LOC_Os12g37480	Sb08g018210	Si023168m.g	Bradi4g04680
	ZmPMEI9	5	GRMZM2G380284	T01	XM_008647469.2	Chr5: 161595114..161595776	183	18866.6	5.31	+	-	S_(TargetP)	vacu: 10, extr: 3, plas: 1	AT5G64620.1	LOC_Os02g33380.1	Sb04g019580	Si019538m.g	NA
	ZmPMEI10	3	GRMZM2G369432	T01	NA	Chr1: 295803707..295804892	298	31240.89	8.53	-	-	m_(TargetP)	chlo: 5, mito: 3, cyto: 2.5, vacu: 2, cyto_nucl: 2, extr: 1	AT5G62350.1	LOC_Os03g61530	Sb01g002320	Si040170m.g	NA
	ZmPMEI11	6	GRMZM2G368698	T02	NM_001159249.2	Chr2: 54308917..54309836	214	22561.6	8.31	+	-	S_(TargetP)	extr: 6, chlo: 4, vacu: 2, nucl: 1, golg: 1	AT5G64620.1	LOC_Os08g01670.1	Sb06g016590	NA	NA
	ZmPMEI12	5	GRMZM2G362828	T01	NA	Chr10: 82705630..82706181	183	19995.84	5.11	+	-	S_(TargetP)	extr: 7, chlo: 3, nucl: 1, mito: 1, vacu: 1, pero: 1	NA	LOC_Os08g04640.1	Sb07g003100	Si014995m.g	NA
	ZmPMEI13	7	GRMZM2G343236	T01	NM_001156780.2	Chr7: 24155463..24156804	185	19383.3	8.51	+	-	S_(TargetP)	extr: 7, chlo: 2, cyto: 2, nucl: 1, mito: 1, E.R.: 1	AT5G46930.1	LOC_Os07g14130	NA	Si032657m.g	NA
	ZmPMEI14	8	GRMZM2G339129	T01	NA	Chr6: 57286137..57286982	199	20279.7	8.83	+	+	S_(TargetP)	extr: 12, mito: 1, vacu: 1	NA	LOC_Os02g01310.1	Sb10g000850	Si008361m.g	NA
	ZmPMEI15	4	GRMZM2G323558	T01	XM_020542662.1	Chr8: 5720615..5722217	172	18336.02	4.89	+	+	S_(TargetP)	extr: 10, chlo: 2, vacu: 2	AT3G36659.1	LOC_Os01g14940	Sb03g009690	Si003961m.g	Bradi2g08950
	ZmPMEI16	4	GRMZM2G309944	T01	NM_001320909.1	Chr8: 91502740..91503300	186	19634.9	9.54	+	+	S_(TargetP)	chlo: 13, extr: 1	AT3G36659.1	LOC_Os05g20570	NA	NA	Bradi2g31750
	ZmPMEI17	6	GRMZM2G300141	T01	XM_008676420.2	Chr4: 39807855..39808685	222	22194	8.64	+	+	S_(TargetP)	chlo: 4, vacu: 4, extr: 3, nucl: 2, mito: 1	AT5G64620.1	LOC_Os08g01670	Sb07g000870	Si015533m.g	Bradi3g13275
	ZmPMEI18	4	GRMZM2G174263	T01	XM_008668103.2	Chr1: 147620740..147621505	226	23225.8	8.14	+	+	S_(TargetP)	chlo: 8, extr: 4, cyto: 1, vacu: 1	AT3G36659.1	LOC_Os12g37480	Sb08g018210	Si023168m.g	Bradi4g04680
	ZmPMEI19	8	GRMZM2G167149	T01	NM_001154951.2	Chr4: 241173225..241174276	228	23737.5	4.96	+	+	S_(TargetP)	chlo: 4, mito: 4, vacu: 3, nucl: 1, plas: 1, E.R.: 1	AT5G46940.1	LOC_Os02g01310	Sb04g000440	Si019263m.g	Bradi3g00610
	ZmPMEI20	7	GRMZM2G164929	T01	XM_008653986.2	Chr7: 24034963..24036167	185	19424.4	8.51	+	-	S_(TargetP)	extr: 7, chlo: 2, cyto: 2, nucl: 1, mito: 1, E.R.: 1	AT5G46930.1	LOC_Os07g14130	NA	Si032657m.g	NA
	ZmPMEI21	7	GRMZM2G162447	T01	XM_008670754.2	Chr2: 14190290..14191104	176	18045.7	7.52	+	-	S_(TargetP)	extr: 12, mito: 1, vacu: 1	AT5G46930.1	LOC_Os04g49720	Sb06g026760	Si012107m.g	Bradi5g19700
	ZmPMEI22	5	GRMZM2G157873	T01	NM_001157340.2	Chr3: 116916685..116917597	194	19335.2	8.56	+	-	S_(TargetP)	extr: 9, vacu: 3, chlo: 2	NA	LOC_Os12g40750.1	Sb08g020400	Si023361m.g	NA
	ZmPMEI23	5	GRMZM2G157825	T01	XM_008676055.2	Chr3: 116915368..116916511	199	19469.9	5.01	+	-	S_(TargetP)	chlo: 12, extr: 2	AT5G46940.1	LOC_Os12g40760	Sb08g020390	NA	NA
	ZmPMEI24	5	GRMZM2G152141	T01	NM_001152437.1	Chr2: 46520175..46521464	182	18709.4	7.72	+	-	S_(TargetP)	chlo: 10, mito: 4	AT3G17220.1	LOC_Os04g36770	Sb06g017880	Si010981m.g	Bradi5g11090
	ZmPMEI25	4	GRMZM2G138999	T01	XM_008658571.2	Chr8: 153155900..153156831	205	22055.4	5.16	+	-	S_(TargetP)	extr: 10, mito: 1, plas: 1, vacu: 1, E.R.: 1	AT5G53370.1	LOC_Os01g50810	Sb03g032300	Si005099m.g	Bradi2g47630
	ZmPMEI26	7	GRMZM2G133146	T01	EU969422.1	Chr4: 157123924..157125177	193	20014.5	4.61	+	-	S_(TargetP)	chlo: 12, extr: 2	AT5G46960.1	LOC_Os02g46360	Sb04g031410	Si018565m.g	Bradi3g52060
	ZmPMEI27	7	GRMZM2G129092	T01	XM_008653987.2	Chr7: 24100218..24101030	187	19488.4	8.75	+	-	S_(TargetP)	extr: 8, chlo: 3, nucl: 1, cyto: 1, mito: 1	AT5G46930.1	LOC_Os07g14130	NA	Si032657m.g	NA
	ZmPMEI28	4	GRMZM2G122230	T01	NM_001155122.1	Chr3: 35555193..35556122	182	19721.9	9.07	+	-	S_(TargetP)	extr: 12, vacu: 2	AT3G36659.1	LOC_Os01g14940	Sb03g009680	Si004946m.g	Bradi2g08950
	ZmPMEI29	2	GRMZM2G116140	T01	NM_001196815.2	Chr5: 60001696..60003451	214	21399.1	9.5	+	+	S_(TargetP)	chlo: 7, extr: 4, vacu: 2, mito: 1	AT1G62770.1	LOC_Os06g49760	Sb10g029730	Si007279m.g	Bradi1g34920
	ZmPMEI30	6	GRMZM2G101945	T01	XM_008650137.2	Chr6: 2006324..2007231	233	23943	6.05	+	+	S_(TargetP)	chlo: 13, extr: 1	AT5G64620.1	LOC_Os08g01670	Sb07g000860	Si015533m.g	Bradi3g13275
	ZmPMEI31	6	GRMZM2G096897	T01	XM_008657627.2	Chr8: 36008210..36009101	195	20486.7	4.61	+	+	S_(TargetP)	chlo: 9, extr: 5	AT5G64620.1	LOC_Os01g20970.1	NA	Si003858m.g	Bradi2g11840
	ZmPMEI32	4	GRMZM2G079661	T01	NM_001139435.1	Chr6: 162217833..162219489	200	22027.2	8.43	+	+	S_(TargetP)	extr: 9, vacu: 5	AT2G47340.1	LOC_Os01g50810.1	Sb09g027170	Si025106m.g	NA
	ZmPMEI33	3	GRMZM2G078886	T01	XM_008653988.1	Chr7: 24809925..24810872	246	25445.8	4.98	+	-	S_(TargetP)	chlo: 11, mito: 2, extr: 1	AT3G49220.1	LOC_Os07g14340	Sb02g007550	Si032399m.g	Bradi1g53380
	ZmPMEI34	3	GRMZM2G078804	T01	NM_001138043.1	Chr7: 24834018..24835345	298	29532.3	4.29	+	+	S_(TargetP)	extr: 6, chlo: 4, vacu: 3, mito: 1	AT3G47380.1	LOC_Os07g14340	Sb02g007560	Si030852m.g	Bradi1g53380
	ZmPMEI35	3	GRMZM2G067710	T01	NM_001156160.2	Chr1: 295772336..295772948	188	20150.9	7	+	+	S_(TargetP)	chlo: 12, extr: 1, vacu: 1	NA	LOC_Os03g61510	Sb01g002330	Si038810m.g	Bradi1g03070
	ZmPMEI36	4	GRMZM2G066950	T01	NM_001143474.1	Chr2: 231543358..231545402	608	64438.15	4.88	+	+	S_(TargetP)	vacu: 5, golg: 4, chlo: 3, nucl: 1, mito: 1	AT3G36659.1	LOC_Os11g45220.1	NA	NA	NA
	ZmPMEI37	7	GRMZM2G057220	T01	XM_008673442.1	Chr10: 123149537..123150356	188	18677.2	4.8	+	-	S_(TargetP)	extr: 8, vacu: 3, chlo: 2, mito: 1	AT5G46940.1	LOC_Os08g25070.1	NA	NA	NA
	ZmPMEI38	2	GRMZM2G048430	T01	NM_001156722.2	Chr6: 85585159..85586194	221	22316.2	10.23	+	+	S_(TargetP)	chlo: 5, mito: 4, extr: 3, vacu: 2	AT1G62770.1	LOC_Os06g49760	Sb10g029730（v9v10上无）	Si007279m.g	Bradi1g34920
	ZmPMEI39	2	GRMZM2G046111	T01	XM_008681347.2	Chr4: 201141960..201142709	243	24619.8	7.67	+	-	m_(TargetP)	mito: 6, chlo: 3, vacu: 2, nucl: 1, plas: 1, E.R.: 1	AT2G01610.1	LOC_Os10g10560.1	Sb05g022260	NA	NA
	ZmPMEI40	4	GRMZM2G040311	T01	NM_001150116.2	Chr5: 67027770..67028985	217	23560.4	8.41	-	+	S_(TargetP)	extr: 6, vacu: 3, E.R._plas: 2, plas: 1.5, E.R.: 1.5, chlo: 1, mito: 1	AT5G46960.1	LOC_Os02g01300	Sb04g000430	Si020139m.g	Bradi3g00620
	ZmPMEI41	7	GRMZM2G035490	T01	XM_008673442.1	Chr2: 171730708..171731527	188	18677.2	4.8	+	-	S_(TargetP)	extr: 8, vacu: 3, chlo: 2, mito: 1	AT5G46940.1	LOC_Os08g25070.1	Sb02g008750	Si039645m.g	NA
	ZmPMEI42	2	GRMZM2G034846	T01	XM_008660364.1	Chr1: 98984653..98985598	219	22009.3	9.19	+	-	S_(TargetP)	chlo: 6, extr: 5, vacu: 2, mito: 1	AT2G01610.1	LOC_Os10g10620.1	Sb01g028280	NA	NA
	ZmPMEI43	8	GRMZM2G008047	T01	NM_001155569.1	Chr5: 67048104..67049380	211	22405.3	4.83	+	+	S_(TargetP)	extr: 11, vacu: 3	AT5G46970.1	LOC_Os02g01310	Sb04g000440	Si019263m.g	Bradi3g00610
	ZmPMEI44	4	GRMZM2G003838	T01	NM_001317371.1	Chr3: 205178929..205180093	205	21798.8	5.35	+	-	S_(TargetP)	extr: 8, vacu: 3, chlo: 2, nucl: 1	AT3G14300.1	LOC_Os01g50810	Sb03g032300	Si005099m.g	Bradi2g47630
	ZmPMEI45	5	AC233850.1_FG003	T01	XM_008647534.2	Chr5: 169863112..169863657	181	18785.5	5.88	+	+	S_(TargetP)	chlo: 10, extr: 4	AT5G46940.1	LOC_Os02g33390	Sb04g021920	Si020347m.g	Bradi3g45090
	ZmPMEI46	5	AC233850.1_FG002	T01	NM_001159222.1	Chr5: 169860841..169861380	179	18567	5.9	+	-	S_(TargetP)	extr: 13, vacu: 1	AT5G46960.1	LOC_Os02g33380	Sb04g021910	Si018442m.g	Bradi3g45080
	ZmPMEI47	7	AC213432.2_FG004	T01	NM_001155260.3	Chr4: 186448890..186449447	185	19439.42	8.39	+	+	S_(TargetP)	chlo: 13, extr: 1	AT5G38610.1	LOC_Os08g25070.1	Sb05g001910	NA	NA
	ZmPMEI48	4	AC212023.4_FG004	T01	XM_020546735.1	Chr1: 224834374..224835033	219	22414.8	8.63	+	-	S_(TargetP)	chlo: 14	AT1G62760.1	LOC_Os10g36500	Sb01g017520	Si037368m.g	Bradi3g30770
	ZmPMEI49	6	AC186577.3_FG006	T01	XM_008650136.2	Chr6: 1996260..1996982	240	23764.7	6.78	+	+	S_(TargetP)	chlo: 11, extr: 2, mito: 1	AT5G64620.1	LOC_Os08g01670	Sb07g000850	Si015533m.g	Bradi3g13275

## Sheet: Table S2
Table S2. Ka, Ks, Ka/Ks values for maize PME/PMEI genes.
Duplicated PME/PMEI gene pairs	Ks	Ka	Ka/Ks
ZmPME1/ZmPME2	0.3607	0.0265	0.0734
ZmPME4/ZmPME5	0.5226	0.0408	0.0781
ZmPME6/ZmPME7	0.6761	0.0227	0.0336
ZmPME8/ZmPME9	0.3373	0.0737	0.2186
ZmPME10/ZmPME11	2.5178	0.193	0.0767
ZmPME12/ZmPME13	50.9727	0.4973	0.0098
ZmPME14/ZmPME15	63.9517	0.4142	0.0065
ZmPME16/ZmPME17	70.9158	0.2607	0.0037
ZmPME19/ZmPME20	2.9015	0.2836	0.0977
ZmPME26/ZmPME28	1.3745	0.2327	0.1693
ZmPME37/ZmPME38	0.2867	0.0562	0.196
ZmPME39/ZmPME40	0.7545	0.1182	0.1566
ZmPME42/ZmPME43	26.1208	0.2679	0.0103
ZmPMEI1/ZmPMEI17	0	0
ZmPMEI2/ZmPMEI33	0.3012	0.0587	0.1951
ZmPMEI3/ZmPMEI16	1.0777	0.0698	0.0648
ZmPMEI7/ZmPMEI35	0.1693	0.0558	0.3298
ZmPMEI8/ZmPMEI18	0.3965	0.0465	0.1172
ZmPMEI13/ZmPMEI20	0.0339	0.0132	0.3889
ZmPMEI15/ZmPMEI28	0.9613	0.2451	0.2549
ZmPMEI19/ZmPMEI43	0.3802	0.0492	0.1295
ZmPMEI25/ZmPMEI44	0.4152	0.1147	0.2763
ZmPMEI29/ZmPMEI38	0.6328	0.0945	0.1494
ZmPMEI37/ZmPMEI41	0	0
average			0.138009

## Sheet: Table S3
Table S3. Conserved motif of ZmPMEs and ZmPMEIs.
	Motif	Width	Best possible match
PME genes	1	50	HQAVALRVQGDKSAFYNCRFEGYQDTLYDHSGRHFYRNCYIEGTIDFIFG
	2	29	YLGRPWKEYSRVVFMETYMDDFIHPQGWM
	3	48	FQNCLLYVRKPMPNQQNIVTAQGRTDPNQNTGIVIQNCRIVPHPDLFP
	4	21	LYYGEYMCTGPGANTSKRVKW
	5	21	RYVIYVKPGVYEEKVTVPKMK
	6	29	GWTTFKSATFAVEGDGFMAKNMTFKNTAG
PMEI genes	1	50	HQAVALRVQSDKSIFYNCRFEGYQDTLYVHSNRQFYRNCDIYGTIDFIFG
	2	41	IRTYLGRPWKEYSRTVVMESYIGDFIHPEGWMEWNGDFGLK
	3	50	YVIYVKEGVYEEYVTVPKKMKNIMMYGDGMKKTVITGNKNFVDGWTTFKT
	4	50	NAAAVFQNCIIYVRKPMPNQQNIVTAQGRTDPNQNTGIVIHNCRIVPHPD
	5	29	TLYYGEYMNTGPGANTSKRVKWPGYHVII
	6	29	NVVVAKDGSGNFKTINEAVDAMPKNYEGR
	7	15	ICNQTHYPELCESTL
	8	15	LSAAMTNQQTCDDGF
	9	29	WQCLHDCKELYEDAVDHLRQALDEIKWGD

## Sheet: Table S4
Table S4. GO analysis of each subfamily of maize PME/PMEI proteins.
		Cellular Component		Molecular Function		Biological Process
subfamily	Nam	cell wall	other tiusses	pectinesterase activity/aspartyl esterase activity	pectinesterase inhibitor activity	cell wall modification/pectin catabolic process	negative regulation of catalytic activity
PME-1	ZmPME12	+	integral component of membrane	+	+	+	+
	ZmPME25	+	integral component of membrane	+	+	+	+
	ZmPME9	+	integral component of membrane	+	+	+	+
	ZmPME32	+	integral component of membrane	+	+	+	+
	ZmPME13	+	integral component of membrane	+	+	+	+
	ZmPME4	+	-	+	+	+	+
	ZmPME21	+	membrane	+	+	+	+
	ZmPME22	+	-	+	+	+	+
	ZmPME35	+	-	+	+	+	+
	ZmPME34	+	membrane	+	+	+	+
	ZmPME1	+	extracellular region	+	+	+	+
	ZmPME16	+	extracellular region	+	+	+	+
	ZmPME28	+	extracellular region	+	+	+	+
	ZmPME26	+	membrane	+	+	+	+
	ZmPME3	+	extracellular region	+	+	+	+
	ZmPME5	+	-	+	+	+	+
	ZmPME29	+	extracellular region	+	+	+	+
	ZmPME17	+	extracellular region	+	+	+	+
	ZmPME23	+	extracellular region	+	+	+	+
	ZmPME11	+	-	+	+	+	+
	ZmPME24	+	-	+	+	+	+
	ZmPME7	+	-	+	+	+	+
PME-2	ZmPME42	+	extracellular region	+	+	+	+
	ZmPME38	+	-	+	+	+	+
	ZmPME37	+	nucleus/cytoplasm/cyclin-dependent protein kinase holoenzyme complex	+	-	-	-
PME-3	ZmPME6	+	-	+	-	+	-
	ZmPME20	+	-	+	-	+	-
	ZmPME41	+	-	+	-	+	-
PME-4	ZmPME19	+	-	+	-	+	-
	ZmPME2	+	-	+	-	+	-
	ZmPME33	+	integral component of membrane	+	-	+	-
	ZmPME14	+	extracellular region	+	-	+	-
	ZmPME39	+	-	+	-	+	-
	ZmPME43	+	ribosome	+	-	+	-
	ZmPME27	+	integral component of membrane	+	-	+	-
	ZmPME10	+	integral component of membrane	+	-	+	-
	ZmPME15	+	membrane	+	-	+	-
	ZmPME18	+	-	+	-	+	-
	ZmPME30	+	-	+	-	+	-
PME-5	ZmPME8	+	integral component of membrane	+	-	+	-
	ZmPME36	+	-	+	-	+	-
	ZmPME40	+	integral component of membrane	+	-	+	-
		Molecular Function		Cellular Component	Biological Process
subfamily	Name	enzyme inhibitor activity/pectinesterase inhibitor activity	Other tissuses	-	negative regulation of catalytic activity
PMEI-2	ZmPMEI38	+	-	nucleus	+
	ZmPMEI29	+	-	nucleus	+
	ZmPMEI42	+	-	-	+
	ZmPMEI39	+	-	-	+
PMEI-3	ZmPMEI10	+	hydrolase activity	-	+
	ZmPMEI35	+	-	-	+
	ZmPMEI7	+	-	-	+
	ZmPMEI34	+	-	-	+
	ZmPMEI33	+	-	-	+
	ZmPMEI2	+	-	-	+
PMEI-4	ZmPMEI16	+	-	-	+
	ZmPMEI3	+	pectinesterase activity	-	+
	ZmPMEI15	+	pectinesterase activity	integral component of membrane	+
	ZmPMEI28	+	pectinesterase activity	membrane	+
	ZmPMEI48	+	-	-	+
	ZmPMEI44	+	pectinesterase activity	-	+
	ZmPMEI25	+	pectinesterase activity	-	+
	ZmPMEI32	+	-	-	+
	ZmPMEI40	+	-	-	+
	ZmPMEI36	+	-	-	+
	ZmPMEI18	+	-	-	+
	ZmPMEI8	+	pectinesterase activity	-	+
PMEI-5	ZmPMEI9	+	-	-	+
	ZmPMEI46	+	-	apoplast	+
	ZmPMEI45	+	-	-	+
	ZmPMEI24	+	-	-	+
	ZmPMEI23	+	-	-	+
	ZmPMEI22	+	-	integral component of membrane	+
	ZmPMEI6	+	-	-	+
	ZmPMEI12	+	-	-	+
	ZmPMEI5	+	-	-	+
PMEI-6	ZmPMEI31	+	-	plasma membrane	+
	ZmPMEI11	+	-	-	+
	ZmPMEI30	+	-	-	+
	ZmPMEI49	+	-	extracellular region	+
	ZmPMEI17	+	-	extracellular region	+
	ZmPMEI1	+	-	extracellular region	+
PMEI-7	ZmPMEI37	+	-	-	+
	ZmPMEI41	+	-	-	+
	ZmPMEI47	+	-	-	+
	ZmPMEI21	+	pectinesterase activity	-	+
	ZmPMEI26	+	pectinesterase activity/beta-fructofuranosidase activity	-	+
	ZmPMEI27	+	-	-	+
	ZmPMEI20	+	-	-	+
	ZmPMEI13	+	-	-	+
PMEI-8	ZmPMEI14	+	-	-	+
	ZmPMEI14	+	-	-	+
	ZmPMEI43	+	pectinesterase activity	-	+
	ZmPMEI19	+	pectinesterase activity	-	+

## Sheet: Table S5
Table S5. Primers used in this study.
genes	Forward primer(5'->3')	Reverse primer(5'->3')	usage	DNA products(bp)	cDNA products(bp)
ZmPME3	CTCCAAATTCCGGGGTTCAC	AGATGAAGTCGATGGTCCCG	Determination of ZmPME gene structure	874	688
ZmPME7	AAGAAGATGGACCTCGGCAT	GCGTGATGATGAGGCAGTTC	Determination of ZmPME gene structure	747	640
ZmPME11	TCCATCCATCCACCCAATCC	CCCCGTGATGATGGTCTTCT	Determination of ZmPME gene structure, and sqRT-PCR B73 indred lines	960	960
ZmPME23	TCGACTTCATGTTCGGCAAC	CAGTGTGTCCTGCCTTGTTG	Determination of ZmPME gene structure, and sqRT-PCR of B73indred lines and CMS lines	534	534
ZmPME30	GACCATCTAAGCTGTCGTCG	GAGAACCTCCGCGACCAT	Determination of ZmPME gene structure, and sqRT-PCR of B73indred lines and CMS lines	1368	929
ZmPME31	GACGAGGAGTTCAAGACCGT	CAGTCCTTGCCGTTGATGAA	Determination of ZmPME gene structure, and sqRT-PCR of B74indred lines and CMS lines	1182	866
ZmPME42	TGTCGTCGTTGCTCTTGTTG	CGAAGATGAAGTCCACGCTG	Determination of ZmPME gene structure	929	749
ZmPME43	AATAAGCCCCTCCTCCTCCT	CACCCCACCCTCTTCTTCTT	Determination of ZmPME gene structure, and sqRT-PCR of B73indred lines and CMS lines	1046	1046
ZmPMEI2	CGCACCTCTTCTTTCCCATC	CAGCAGCTTCTCAAACTCGA	Determination of ZmPME gene structure, and sqRT-PCR of B73indred lines and CMS lines	506	506
ZmPMEI19	AGTTGGTGCCTGCTGATGAT	CGTGGTGTGTGAATCCGAAG	Determination of ZmPME gene structure, and sqRT-PCR of CMS lines	561	561
ZmPMEI25	GCTCTGATTCTTGTCGCCATT	CGCGTGGTATTGATGGAGTC	Determination of ZmPMEI gene structure, and sqR-PCR of B73 inbred lines	536	401
ZmPMEI31	TCCAAGACTGCCGACACTAC	CGTGGATGAGCTTGGTGATG	Determination of ZmPMEI gene structure	467	382
ZmPMEI32	GCCCTCTACACTTCTCGACA	CAGCTTCGTGTTCATGTCGT	Determination of ZmPMEI gene structure	650	597
ZmPMEI35	CATCGTGCGAGCATATCCAC	TCCTTCACCACGTCCATCTC	Determination of ZmPMEI gene structure	315	315
ZmPMEI44	CTTGGCGACGTGTACAAACA	ATGGGTGAGTTGAGGTCTGG	Determination of ZmPMEI gene structure	631	501
ZmPME3	CCAAGTGAAGGAGGGAGTGT	CATCCCGATCGCCATGAATC	sqRT-PCR of B73indred lines and CMS lines	_	172
ZmPME5	GACGGGCAGCAAGAACATC	TGCGGTAGAACTGTCGGTAG	sqRT-PCR of B73indred lines and CMS lines	_	233
ZmPME7	CCATCAGGGGAGGTACGTCA	ACCCCATGTTCTTGCAGATG	sqR-PCR of B73 inbred lines	_	212
ZmPME24	GAGATCCATCCATCCGGTCG	TCCACCCTCACCTTCAGTTC	sqRT-PCR of B73indred lines and CMS lines	_	153
ZmPME42	AGTGCTACATCCAAGGGTCC	GCAGTTGACGAAGGAGAACC	sqRT-PCR of B73indred lines and CMS lines	_	221
ZmPMEI16	CATCAAGGTGTCGTGTGCAG	TCCTTCACCACGTCCATCTC	sqRT-PCR of B73indred lines and CMS lines	_	200
ZmPMEI31	CTCTCGCCGCAGTTTTCAAG	TCCAAGACTGCCGACACTAC	sqRT-PCR of B73indred lines and CMS lines	_	161
ZmPMEI32	AACTCGTCCACCCGGCTCTT	GACCAATTCCAGCGGACATG	sqRT-PCR of B73indred lines and CMS lines	_	158
ZmPMEI44	TGGGCAGCTACTACGTGAC	GATGGGAAGAAAACGGCCTC	sqRT-PCR of B73indred lines and CMS lines	_	150
ZmPMEI16	ATGGGGCAAGCCTACCCA	TCATATCATGTTTGCAAGCG	full-lengh CDS sequence of ZmPMEI16	_	577
Actin1	TACGAGATGCCTGATGGTCAGGTCA	TGGAGTTGTACGTGGCCTCATGGAC	internal control	_	122
